# Supplementary material for: Retrospective study on the correlation between CXCL13, immune infiltration, and tertiary lymphoid structures in cutaneous squamous cell carcinoma
Source: PeerJ. 2025 May 7;13:e19398. doi: 10.7717/peerj.19398 (PMC12065455; doi:10.7717/peerj.19398)
Supplement: Supplemental Information 4 [file peerj-13-19398-s004.csv]

CXCL13 is associated with the immune infiltration.											Tumour_depth (mm)	Tumour_diameter (mm)	Invasion Parameters	SEQ_ID	WES_ID (Inman et al. 2018)	CXCL13	T cell_MCPCOUNTER	T cell CD8+_MCPCOUNTER	cytotoxicity score_MCPCOUNTER	NK cell_MCPCOUNTER	B cell_MCPCOUNTER	Monocyte_MCPCOUNTER	Macrophage/Monocyte_MCPCOUNTER	Myeloid dendritic cell_MCPCOUNTER	Neutrophil_MCPCOUNTER	Endothelial cell_MCPCOUNTER	Cancer associated fibroblast_MCPCOUNTER
sample_number	Patient Number	Age (yrs in ranges)	Sex	Immune Status	Immune_Status	SEQ_ID	Sample_type	Sample_Designation	Site	Tumour_differentiation	4	10		WW00180a		248.3986796	13.59723747	2.545358379	9.095616916	3.664853646	5.639782212	29.40936729	29.40936729	19.57508373	14.70601617	22.47700452	541.4948067
2	2	60-69	M	IC	IC	WW00180a	SCC	Tumour_primary	Left cheek	MD	NK	10		WW00355		81.83541894	15.42081942	5.774480978	14.93539109	1.939723542	27.77559702	39.51071784	39.51071784	43.21645477	10.07073501	9.596167925	65.70720951
99	65	80-89	M	IC	IC	WW00355	SCC	Tumour_primary	cheek	PD	4.6	16		WW00183a		74.723286	12.03810368	2.125051117	9.327266153	1.36156993	6.003113385	21.59255021	21.59255021	8.728111081	12.26938301	10.88303217	203.5289844
5	5	60-69	M	IC	IC	WW00183a	SCC	Tumour_primary	Lip	PD	NK	NK		WW00223a		72.98608886	4.271078186	0.578286765	2.672904101	1.928016233	3.147587158	22.47059656	22.47059656	6.603108211	11.54423357	12.94385468	1017.498865
62	42	80-89	M	IC	IC	WW00223a	SCC	Tumour_primary	scalp	NA	NK	NK		WW00195a		54.47373601	15.21261495	2.615453963	12.58011053	3.137864542	16.61774577	27.9131045	27.9131045	29.38197094	25.25229758	11.81720068	661.7879297
23	17	80-89	M	IC	IC	WW00195a	SCC	Tumour_primary	Temple	WD	2.5	20		WW00187a		51.16019531	9.994372103	1.416988361	4.189275562	1.662495901	1.506343881	32.92554593	32.92554593	23.98389286	20.70309891	16.38718483	961.1691697
11	9	80-89	M	IC	IC	WW00187a	SCC	Tumour_primary	Right Shin	WD	>4.5	>12	BF	WW00184a		48.43266639	9.56686494	3.125390209	8.042673958	0.571799619	2.421800879	31.14851677	31.14851677	3.061833481	27.42421844	11.58748959	266.7805844
6	6	90+	M	IC	IC	WW00184a	SCC	Tumour_primary	Right Ear	MD	2.8	19		WW00371		43.96830392	11.79412517	4.974808453	12.58922019	2.024493109	27.30726865	22.36460112	22.36460112	22.85020667	26.17476023	7.246359244	465.913016
115	71	80-89	M	IC	IC	WW00371	SCC	Tumour_primary	vertex scalp	MD	3.7	6		WW00193a		40.59320303	5.301107862	0.928736545	2.752057605	1.30311312	2.77770143	15.36922416	15.36922416	9.952114381	20.18148812	12.5614407	382.3774549
20	15	90+	M	IC	IC	WW00193a	SCC	Tumour_primary	Left Hand	WD_MD	25	45	PNI	WW00197a		37.81528048	15.54216906	3.265611496	10.97502289	1.201058444	8.215641929	37.06145923	37.06145923	4.774951564	7.225078286	9.492520428	361.5351274
25	19	70-79	F	IC	IC	WW00197a	SCC	Tumour_primary	Temple	PD	NK	NK		WW00222a		34.77585632	15.44444214	4.220082783	14.74427936	2.738299566	17.35025441	33.22711776	33.22711776	12.29754828	10.97226248	12.05404001	1164.793463
61	42	50-59	M	IC	IC	WW00222a	SCC	Tumour_primary	NK	NA	31	110	PNI	WW00203a		22.46110424	4.2086936	1.569094442	4.135696705	0.325183093	0.433818979	16.52816853	16.52816853	3.333851049	11.48071774	10.40759049	146.0721079
33	25	60-69	M	IC	IC	WW00203a	SCC	Tumour_primary	Right groin	PD	NA	NA		WW00184b		21.30163657	4.280323569	1.011388245	2.201728055	0.590682559	1.242102457	24.51249762	24.51249762	24.47067874	26.4539002	13.92244346	219.8720125
7	6	90+	M	IC	IC	WW00184b	NS	Normal_skin	Doresum forearm	NA	2.5	12		WW00198a		21.17592132	21.39297966	2.551219163	10.58745475	1.971041156	14.62212928	27.91484572	27.91484572	57.75951232	15.62716685	8.303455041	74.13432393
27	20	50-59	M	IC	IC	WW00198a	SCC	Tumour_primary	Lower lip	WD	5	15		WW00228a		21.02517528	2.102394076	0.125478813	0.553724649	0.366018872	2.560203678	9.498685598	9.498685598	5.956048901	27.43442171	9.049550564	101.6913246
74	46	80-89	M	IC	IC	WW00228a	SCC	Tumour_primary	hand	MD	4	20		WW00196a		20.685526	7.519698377	1.869103221	4.296960601	1.177164866	19.78584626	22.14749708	22.14749708	7.066747684	12.43862548	9.154704354	258.0883253
24	18	90+	F	IC	IC	WW00196a	SCC	Tumour_primary	right leg	PD	2.2	11		WW00200a		19.25720069	10.23518598	0.451122148	1.442951549	0.797268807	2.846166258	20.83267134	20.83267134	21.11401847	42.33675946	9.469903938	260.7827209
30	22	70-79	M	IC	IC	WW00200a	SCC	Tumour_primary	right forehead	MD	NK	NK		WW00202a		17.46787207	7.430952457	1.395713453	6.399877219	1.235515751	6.704373757	19.92292436	19.92292436	18.10190568	31.89353051	8.645627551	128.5477845
32	24	70-79	M	IC	IC	WW00202a	SCC	Tumour_primary	Forehead	MD_PD	7	40		WW00199a		14.31975707	4.968990829	0.612902335	2.472301593	0.582795018	20.5507244	12.70201326	12.70201326	6.430542666	12.87599324	10.80511369	201.8212016
29	21	50-59	M	IC	IC	WW00199a	SCC	Tumour_primary	Left hand	MD	13	37	BF	WW00181a		13.89710899	11.54102557	2.80579706	13.22380918	1.200358365	2.53975283	22.97784288	22.97784288	17.69442381	24.81409848	9.636620432	180.037254
3	3	90+	M	IC	IC	WW00181a	SCC	Tumour_primary	Scalp	PD	NK	NK		WW00221c		12.28162568	2.433853118	0.05548717	1.039606495	3.47886718	0.999926005	20.46243712	20.46243712	5.077878878	20.18427705	14.56950002	564.2208876
60	41	50-59	M	IC	IC	WW00221c	metSCC	Tumour_metastasis	scalp	NA	NK	NK		WW00221b		11.85786304	2.26742454	0.168494633	0.717345304	0.269377096	0.943693472	15.4370147	15.4370147	8.287063334	21.11125605	11.38455291	156.0463004
59	41	50-59	M	IC	IC	WW00221b	SCC	Tumour_primary	scalp	NA	1.5	7		WW00206a		9.668241625	2.062062168	0.094273726	0.770549169	0.277572407	0.609667788	14.76896414	14.76896414	13.43677225	30.43797995	9.427490535	713.7717823
38	28	0-49	F	IC	IC	WW00206a	SCC	Tumour_primary	Lower lip	WD	9	35	PNI	WW00194a		8.001165725	4.123423287	0.412092621	1.868192498	0.601032449	1.282385688	31.97695933	31.97695933	55.92742486	41.63226987	7.519593955	166.8138686
22	16	80-89	M	IC	IC	WW00194a	SCC	Tumour_primary	Left Pinna	PD	NK	NK		WW00190a		7.746518539	3.688109492	0.790643185	6.711312204	0.279761458	0.795534525	12.10188559	12.10188559	4.864189004	10.31383376	6.244124992	19.86105799
16	12	90+	M	IC	IC	WW00190a	SCC	Tumour_primary	Scalp	WD	3.4	10		WW00356		6.851683944	5.66510537	0.83291909	3.55149978	1.061207319	0.548044756	23.21826781	23.21826781	34.73852248	23.17103075	14.78621765	381.221496
100	66	70-79	M	IC	IC	WW00356	SCC	Tumour_primary	hand	MD	4.6	35		WW00370		6.844564453	4.982639563	0.428165521	11.02537359	0.808978448	0.307250718	14.26039107	14.26039107	13.96277719	15.18753288	6.408174909	233.6600484
114	70	80-89	M	IC	IC	WW00370	SCC	Tumour_primary	vertex scalp	MD_PD	4.8	23		WW00220a	WD22	6.65682789	5.071628509	0.474866687	3.855148706	0.939940472	0.603613618	14.43187929	14.43187929	18.15705142	17.24225367	10.40631251	185.7733881
57	40	80-89	M	IC	IC	WW00220a	SCC	Tumour_primary	ear	WD	18	58	BF, PNI	WW00186a		6.636872107	3.327151391	0.444077675	4.107598148	0.473306289	2.064660034	24.89942981	24.89942981	9.934369121	17.55840567	7.680168074	101.2529243
9	8	80-89	M	IC	IC	WW00186a	SCC	Tumour_primary	Scalp	PD	NK	35		WW00204a		6.520147069	6.985137951	1.118956583	2.933366467	0.484495718	1.621094115	8.955567734	8.955567734	13.36694383	10.98482026	13.58047541	143.0459367
35	26	80-89	F	IC	IC	WW00204a	SCC	Tumour_primary	Left upper arm	NA	6	29		WW00227a		6.469382663	11.65798868	0.431461412	1.5262816	0.409794276	2.545605144	15.57170111	15.57170111	21.51578586	27.31294524	10.41265892	144.672602
72	45	60-69	F	IC	IC	WW00227a	SCC	Tumour_primary	leg	MD	19	60		WW00208a	PD2	6.412327778	2.535681278	0.207310138	1.746834851	3.811474105	0.485508976	37.02725814	37.02725814	11.19327761	17.19134584	12.95213363	1716.040001
44	30	80-89	M	IC	IC	WW00208a	SCC	Tumour_primary	neck	PD	5	20		WW00185a		5.400175312	3.673893977	0.082238623	0.552316557	0.356084063	16.38609984	12.70280197	12.70280197	3.808666874	19.66443466	7.144352812	106.202687
8	7	90+	M	IC	IC	WW00185a	SCC	Tumour_primary	Left Hand	MD	10	22		WW00188a		4.799957828	4.955618007	0.222718358	3.429706634	0.466946312	1.35889176	14.78451101	14.78451101	4.161462631	11.6139967	7.746220174	79.63791428
13	10	70-79	M	IC	IC	WW00188a	SCC	Tumour_primary	Pre-auricular	PD	9.5	30	BF	WW00179a		4.122820289	2.025921458	0.150785907	2.065306412	0.752739334	0.329929202	10.26145574	10.26145574	4.824132296	13.87408985	8.855606292	281.6348038
1	1	80-89	M	IC	IC	WW00179a	SCC	Tumour_primary	Scalp	MD	9.5	70		WW00368		3.763339951	3.072048461	0.09359118	0.266317037	0.243143623	0.317657313	8.447323995	8.447323995	13.2128812	10.33008145	8.624319482	936.8271241
112	69	60-69	F	IC	IC	WW00368	SCC/MetSCC	Tumour_primary	L medial thigh	PD	4	20		WW00191a		3.365983486	6.035559664	1.274256853	2.540012156	1.743767714	2.876895437	7.231273518	7.231273518	3.935114132	13.31879694	9.572601014	560.756953
17	13	70-79	M	IC	IC	WW00191a	SCC	Tumour_primary	Doresum forearm	PD	NA	NA		WW00221a		3.012630232	2.251127928	0.042981365	0.564041594	0.372209029	0.420831312	19.39940804	19.39940804	10.08734808	18.35166233	10.6447041	285.7659266
58	41	50-59	M	IC	IC	WW00221a	NS	Normal_skin	scalp	NA	2	24	PNI	WW00229a		2.739473903	3.239193622	0.424343047	2.800214373	2.462059799	2.795710236	10.14487494	10.14487494	20.48052917	33.91320136	8.000633984	71.75089557
76	47	90+	M	IC	IC	WW00229a	SCC	Tumour_primary	ear	MD_PD	NA	NA		WW00186b		1.905997554	7.102634465	0.774999763	4.051949525	1.000119027	1.608125722	19.99464416	19.99464416	29.24904702	35.01274107	15.85325367	309.554315
10	8	80-89	M	IC	IC	WW00186b	NS	Normal_skin	Doresum forearm	NA	2.2	15		WW00182a		1.64466481	2.910179308	0.594434638	1.473329639	0.732553231	3.896607256	13.86035267	13.86035267	8.433414932	20.12269592	16.03285628	226.3204618
4	4	80-89	M	IC	IC	WW00182a	SCC	Tumour_primary	Left Hand	PD	NA	NA		WW00187b		1.406753345	3.45891757	0.59776736	1.73187268	0.553353419	0.36985331	20.75560188	20.75560188	23.98496876	44.94610746	11.56365393	1136.808161
12	9	80-89	M	IC	IC	WW00187b	NS	Normal_skin	Doresum forearm	NA	2	23		WW00366		1.297062726	6.432271006	1.162984841	4.796474204	1.733181409	1.628263306	25.86029349	25.86029349	29.98785278	22.03792505	30.29043115	941.2311009
110	68	80-89	F	IC	IC	WW00366	SCC	Tumour_primary	right leg	WD	NA	NA		WW00203b		0.923535223	3.207014091	1.068144849	5.292801058	0.578118506	0.36232286	16.92213738	16.92213738	28.99496596	20.72938903	19.38289073	389.7977097
34	25	60-69	M	IC	IC	WW00203b	NS	Normal_skin	Dorsum forearm	NA	NA	NA		WW00198b		0.774414052	3.60633889	0.190839606	1.415653351	0.462735956	0.442401275	21.93818578	21.93818578	19.23901266	29.34952505	9.323437274	100.1009524
28	20	50-59	M	IC	IC	WW00198b	NS	Normal_skin	Dorsum forearm	NA	NA	NA		WW00197b		0.701031903	4.011747638	0.839306097	2.21008656	0.329126199	0.504576884	16.6994869	16.6994869	27.11037174	29.03780034	18.07575778	194.453794
26	19	70-79	F	IC	IC	WW00197b	NS	Normal_skin	Dosrum forearm	NA	7	25	LVI	WW00351		0.651165474	3.77081968	0.052954222	5.490440209	0.275143049	0.224283981	10.3766115	10.3766115	4.369301102	11.74457898	10.58410075	97.84805418
95	61	80-89	M	IC	IC	WW00351	SCC	Tumour_primary	scalp	MD_PD	NA	NA		WW00188b		0.563688579	6.50379525	0.513968197	2.705250964	0.577407557	1.35160305	19.26585274	19.26585274	29.9344754	21.40111494	14.43453794	219.1072388
14	10	70-79	M	IC	IC	WW00188b	NS	Normal_skin	Doresum forearm	NA	5.5	20		WW00201a		0.47427131	1.243797	0.111420966	0.494289608	0.163287504	0.27579318	12.80022585	12.80022585	3.429990096	18.41950906	9.928606244	112.6563353
31	23	80-89	M	IC	IC	WW00201a	SCC	Tumour_primary	scalp	MD	NA	NA		WW00369		0.457626917	5.614206131	0.627145658	6.069246742	1.277166459	0.436896483	21.650376	21.650376	42.61999545	26.93806073	22.39733756	606.6585848
113	69	60-69	F	IC	IC	WW00369	NS	Normal_skin	dorsum forearm	NA	NA	NA		WW00367		0.336811276	5.627307521	0.821707222	3.599729867	1.739418076	1.183550349	24.44249363	24.44249363	38.78941331	18.61348509	22.916238	904.0937271
111	68	80-89	F	IC	IC	WW00367	NS	Normal_skin	dorsum forearm	NA	NA	NA		WW00193b		0.111547135	3.707957346	1.3153328	6.023844647	0.549885657	0.405205122	12.84385342	12.84385342	30.05826268	26.22848069	14.37978766	137.8490477
21	15	90+	M	IC	IC	WW00193b	NS	Normal_skin	Dorsum forearm	NA	NA	NA		WW00189a		0.043878591	2.641854028	0.20220392	2.331669455	0.515012011	0.199788157	8.005550194	8.005550194	21.16438258	20.3320327	15.29094862	216.6791587
15	11	80-89	F	IC	IC	WW00189a	NS	Normal_skin	Doresum forearm	NA
